# Supplementary material for: Bulge-Forming miRNases Cleave Oncogenic miRNAs at the Central Loop Region in a Sequence-Specific Manner
Source: Int J Mol Sci. 2022 Jun 12;23(12):6562. doi: 10.3390/ijms23126562 (PMC9224474; doi:10.3390/ijms23126562)
Supplement: Supplementary file 1 [file ijms-23-06562-s001.zip]

Archive with 1 entries (1 files):
- SUPPLEMENTARY MATERIALS.pdf
